# Supplementary material for: Direct nanopatterning of complex 3D surfaces and self-aligned superlattices via molecular-beam holographic lithography
Source: Nat Commun. 2025 Apr 11;16:3436. doi: 10.1038/s41467-025-58651-3 (PMC11986034; doi:10.1038/s41467-025-58651-3)
Supplement: Supplementary file 3 — Source Data [file 41467_2025_58651_MOESM3_ESM.xlsx]

## Sheet: Supplementary Fig.5c
Dependence of extracted ring radius R (nm) from different materials on the nanopore radii r (nm)
r R	SiO2	Al2O3	Ge	Ag	Au
50	346	296	415	281	416.7
75	365	293	430	269
100	372	289	425	269	396.1
125	355	284	446	280
150	312	279	428	290	396.1

## Sheet: Supplementary Fig.5d
Dependence of extracted ring width w (nm) from different materials on the nanopore radii r (nm)
r w	SiO2	Al2O3	Ge	Ag	Au
50	93	166	147	149	117.4
75	163	206	200	222
100	212	267	259	268	203.5
125	263	314	331	326
150	317	376	386	371	399.5

## Sheet: Supplementary Fig.7a
The relative intensity vs wavelength of the reflection spectrum and reflected diffraction orders of the structure of the merged lattice structure (R/r = 3.8; L/r = 4.0)
Relative intensity Wave length	Reflection	(0,0)	(-2,0)	(-5,0)	(-6,0)
800	0.34462	0	0	0	0
798.005	0.34637	0	0	0	0
796.02	0.34795	0	0	0	0
794.045	0.3493	0	0	0	0
792.079	0.35041	0	0	0	0
790.123	0.35137	0	0	0	0
788.177	0.35239	0	0	0	0
786.241	0.35379	0	0	0	0
784.314	0.35596	0	0	0	0
782.396	0.35936	0	0	0	0
780.488	0.36422	0	0	0	0
778.589	0.37019	0	0	0	0
776.699	0.37583	0	0	0	0
774.818	0.37944	0	0	0	0
772.947	0.38461	0	0	0	0
771.084	0.40856	0	0	0.06891	0
769.231	0.46875	0	0	0.10693	0
767.386	0.54955	0	0	0.18257	0
765.55	0.61552	0	0	0.24583	0
763.723	0.64999	0	0	0.2785	0
761.905	0.65739	0	0	0.28443	0
760.095	0.64826	0	0	0.27392	0
758.294	0.63105	0	0	0.25536	0
756.501	0.61082	0	0	0.23384	0
754.717	0.59021	0	0	0.212	0
752.941	0.57044	0	0	0.19106	0
751.174	0.55199	0	0	0.17152	0
749.415	0.53501	0	0	0.15351	0
747.664	0.51947	0	0	0.13699	0
745.921	0.5053	0	0	0.12187	0
744.186	0.49241	0	0	0.10803	0
742.459	0.48072	0	0	0.09538	0
740.741	0.47013	0	0	0.08382	0
739.03	0.46056	0	0	0.07328	0
737.327	0.45193	0	0	0.06369	0
735.632	0.44419	0	0	0.05501	0
733.945	0.43726	0	0	0.04719	0
732.265	0.43111	0	0	0.04021	0
730.594	0.42571	0	0	0.03404	0
728.929	0.42103	0	0	0.02866	0
727.273	0.41708	0	0	0.02406	0
725.624	0.41383	0	0	0.02022	0
723.982	0.4113	0	0	0.0171	0
722.348	0.40946	0	0	0.01469	0
720.721	0.40829	0	0	0.01294	0
719.101	0.40776	0	0	0.01181	0
717.489	0.40781	0	0	0.01126	0
715.884	0.40839	0	0	0.01124	0
714.286	0.40942	0	0	0.0117	0
712.695	0.41085	0	0	0.01258	0
711.111	0.4126	0	0	0.01386	0
709.534	0.41463	0	0	0.01546	0
707.965	0.4169	0	0	0.01736	0
706.402	0.41938	0	0	0.01951	0
704.846	0.42205	0	0	0.02187	0
703.297	0.4249	0	0	0.0244	0
701.754	0.42789	0	0	0.02706	0
700.219	0.43099	0	0	0.02981	0
698.69	0.43416	0	0	0.03262	0
697.168	0.43734	0	0	0.03546	0
695.652	0.44047	0	0	0.03831	0
694.143	0.4435	0	0	0.04113	0
692.641	0.44639	0	0	0.0439	0
691.145	0.44914	0	0	0.04662	0
689.655	0.4518	0	0	0.04927	0
688.172	0.45444	0	0	0.05185	0
686.695	0.45722	0	0	0.05437	0
685.225	0.46029	0	0	0.05683	0
683.761	0.46385	0	0	0.05926	0
682.303	0.46797	0	0	0.06166	0
680.851	0.47253	0	0	0.064	0
679.406	0.47708	0	0	0.06623	0
677.966	0.48131	0	0	0.06828	0
676.533	0.48713	0	0	0.07041	0
675.105	0.5023	0	0	0.07377	0
673.684	0.54096	0	0.07513	0.06932	0
672.269	0.60994	0	0.13726	0.07112	0
670.86	0.68591	0	0.20921	0.07245	0
669.456	0.73108	0	0.25221	0.07347	0
668.058	0.73697	0	0.25715	0.07421	0
666.667	0.71948	0	0.23935	0.07471	0
665.281	0.69373	0	0.2136	0.07501	0
663.9	0.66731	0	0.18733	0.07512	0
662.526	0.64297	0	0.16326	0.07505	0
661.157	0.62133	0	0.14199	0.07481	0
659.794	0.60224	0	0.12335	0.07442	0
658.436	0.58533	0	0.10701	0.07386	0
657.084	0.57025	0	0.09258	0.07317	0
655.738	0.55666	0	0.07977	0.07234	0
654.397	0.54433	0	0.06835	0.07138	0
653.061	0.53309	0	0.05812	0.07031	0
651.731	0.52279	0	0.04897	0.06913	0
650.407	0.51338	0	0.04082	0.06785	0
649.087	0.50482	0	0.0336	0.06647	0
647.773	0.49709	0	0.02728	0.06501	0
646.465	0.4902	0	0.02184	0.06346	0
645.161	0.48415	0	0.01726	0.06185	0
643.863	0.47894	0	0.01353	0.06018	0
642.57	0.47456	0	0.01063	0.05846	0
641.283	0.47099	0	0.00851	0.0567	0
640	0.46819	0	0.00716	0.05491	0
638.723	0.46611	0	0.0065	0.0531	0
637.45	0.46469	0	0.0065	0.05129	0
636.183	0.46386	0	0.00709	0.04947	0
634.921	0.46356	0	0.00819	0.04766	0
633.663	0.46373	0	0.00974	0.04587	0
632.411	0.46432	0	0.01167	0.0441	0
631.164	0.46529	0	0.01392	0.04235	0
629.921	0.46659	0	0.01643	0.04063	0
628.684	0.46819	0	0.01914	0.03896	0
627.451	0.47006	0	0.022	0.03732	0
626.223	0.47216	0	0.02497	0.03573	0
625	0.47444	0	0.028	0.0342	0
623.782	0.47683	0	0.03105	0.03273	0
622.568	0.47928	0	0.0341	0.03133	0
621.359	0.48178	0	0.03711	0.02999	0
620.155	0.48429	0	0.04006	0.02873	0
618.956	0.48679	0	0.04292	0.02754	0
617.761	0.48926	0	0.04569	0.02643	0
616.57	0.49171	0	0.04835	0.02539	0
615.385	0.49412	0	0.05088	0.02444	0
614.203	0.49651	0	0.05327	0.02356	0
613.027	0.49887	0	0.05551	0.02276	0
611.855	0.5012	0	0.0576	0.02204	0
610.687	0.50348	0	0.05952	0.0214	0
609.524	0.50571	0	0.06125	0.02085	0
608.365	0.50787	0	0.06281	0.02038	0
607.211	0.50993	0	0.06417	0.01999	0
606.061	0.51187	0	0.06534	0.01968	0
604.915	0.51369	0	0.06631	0.01946	0
603.774	0.51537	0	0.06708	0.01931	0
602.637	0.51692	0	0.06764	0.01924	0
601.504	0.51833	0	0.06801	0.01924	0
600.375	0.51963	0	0.06818	0.01932	0
599.251	0.52082	0	0.06815	0.01946	0
598.131	0.52191	0	0.06793	0.01967	0
597.015	0.52292	0	0.06753	0.01995	0
595.903	0.52385	0	0.06695	0.02029	0
594.796	0.52469	0	0.0662	0.02069	0
593.692	0.52544	0	0.06528	0.02115	0
592.593	0.52608	0	0.0642	0.02167	0
591.497	0.52661	0	0.06298	0.02223	0
590.406	0.52704	0	0.06163	0.02285	0
589.319	0.52736	0	0.06016	0.02351	0
588.235	0.52759	0	0.05858	0.0242	0
587.156	0.52774	0	0.05692	0.02493	0
586.081	0.52784	0	0.05518	0.02569	0
585.009	0.52791	0	0.05338	0.02648	0
583.942	0.52796	0	0.05153	0.02729	0
582.878	0.52802	0	0.04964	0.02813	0
581.818	0.52808	0	0.04773	0.02898	0
580.762	0.52814	0	0.0458	0.02985	0
579.71	0.52821	0	0.04387	0.03073	0
578.662	0.52828	0	0.04195	0.03161	0
577.617	0.52834	0	0.04005	0.0325	0
576.577	0.52838	0	0.03818	0.03339	0
575.54	0.52841	0	0.03635	0.03427	0
574.506	0.52844	0	0.03457	0.03514	0
573.477	0.52848	0	0.03285	0.036	0
572.451	0.52855	0	0.0312	0.03684	0
571.429	0.52868	0	0.02961	0.03767	0
570.41	0.52886	0	0.0281	0.03848	0
569.395	0.52909	0	0.02666	0.03927	0
568.384	0.52937	0	0.02532	0.04003	0
567.376	0.5297	0	0.02405	0.04077	0
566.372	0.53006	0	0.02288	0.04148	0
565.371	0.53044	0	0.02179	0.04216	0
564.374	0.53084	0	0.0208	0.0428	0
563.38	0.53124	0	0.01991	0.04342	0
562.39	0.53165	0	0.01911	0.04399	0
561.404	0.53206	0	0.01841	0.04452	0
560.42	0.53248	0	0.0178	0.04502	0
559.441	0.53292	0	0.0173	0.04547	0
558.464	0.5334	0	0.01689	0.04588	0
557.491	0.53391	0	0.01657	0.04626	0
556.522	0.53447	0	0.01635	0.04659	0
555.556	0.53506	0	0.01622	0.04688	0
554.593	0.53568	0	0.01617	0.04713	0
553.633	0.53632	0	0.01621	0.04734	0
552.677	0.53695	0	0.01634	0.04751	0
551.724	0.53757	0	0.01655	0.04764	0
550.775	0.53817	0	0.01683	0.04772	0
549.828	0.53873	0	0.01719	0.04776	0
548.885	0.53926	0	0.01763	0.04775	0
547.945	0.53977	0	0.01813	0.04771	0
547.009	0.54026	0	0.0187	0.04762	0
546.075	0.54074	0	0.01932	0.04749	0
545.145	0.54122	0	0.02	0.04732	0
544.218	0.54169	0	0.02073	0.04712	0
543.294	0.54216	0	0.0215	0.04688	0
542.373	0.54262	0	0.02231	0.04661	0
541.455	0.54305	0	0.02316	0.04631	0
540.541	0.54343	0	0.02404	0.04597	0
539.629	0.54375	0	0.02495	0.0456	0
538.721	0.54401	0	0.02587	0.04519	0
537.815	0.54419	0	0.02682	0.04476	0
536.913	0.54431	0	0.02777	0.04429	0
536.013	0.54437	0	0.02873	0.0438	0
535.117	0.54438	0	0.0297	0.04328	0
534.224	0.54436	0	0.03065	0.04274	0
533.333	0.54434	0	0.03159	0.04218	0
532.446	0.54435	0	0.03251	0.0416	0
531.561	0.54444	0	0.03341	0.041	0
530.68	0.54469	0	0.03429	0.04039	0
529.801	0.54521	0	0.03516	0.03977	0
528.926	0.546	0	0.036	0.0391	0
528.053	0.54673	0	0.03689	0.03845	0
527.183	0.5469	0	0.03779	0.03778	0
526.316	0.5465	0	0.03865	0.0371	0
525.452	0.54578	0	0.03945	0.03642	0
524.59	0.54496	0	0.04019	0.03572	0
523.732	0.54412	0	0.04089	0.03503	0
522.876	0.54329	0	0.04153	0.03433	0
522.023	0.54247	0	0.04213	0.03362	0
521.173	0.54165	0	0.04269	0.03292	0
520.325	0.54083	0	0.0432	0.03222	0
519.481	0.54001	0	0.04367	0.03152	0
518.639	0.5392	0	0.0441	0.03082	0
517.799	0.53843	0	0.04448	0.03012	0
516.963	0.53773	0	0.0448	0.0294	0
516.129	0.53704	0	0.0451	0.02871	0
515.298	0.53619	0	0.04534	0.02805	0
514.469	0.53506	0	0.04554	0.02743	0
513.644	0.53372	0	0.04568	0.02683	0
512.821	0.53229	0	0.04578	0.02625	0
512	0.53084	0	0.04583	0.02568	0
511.182	0.5294	0	0.04583	0.02513	0
510.367	0.52797	0	0.04578	0.02459	0
509.554	0.52655	0	0.04569	0.02408	0
508.744	0.52513	0	0.04555	0.02358	0
507.937	0.52369	0	0.04537	0.02311	0
507.132	0.52223	0	0.04515	0.02266	0
506.329	0.52074	0	0.04489	0.02224	0
505.529	0.51921	0	0.04458	0.02184	0
504.732	0.51765	0	0.04425	0.02146	0
503.937	0.51606	0	0.04387	0.02111	0
503.145	0.51445	0	0.04346	0.02078	0
502.355	0.51284	0	0.04301	0.02049	0
501.567	0.51125	0	0.04253	0.02022	0
500.782	0.50969	0	0.04202	0.01997	0
500	0.50815	0	0.04148	0.01976	0
499.22	0.50665	0	0.04091	0.01957	0
498.442	0.50517	0	0.04031	0.01941	0
497.667	0.50371	0	0.0397	0.01928	0
496.894	0.50226	0	0.03906	0.01917	0
496.124	0.50081	0	0.0384	0.01909	0
495.356	0.49936	0	0.03773	0.01903	0
494.59	0.49792	0	0.03705	0.019	0
493.827	0.49648	0	0.03635	0.01899	0
493.066	0.49507	0	0.03563	0.01901	0
492.308	0.4937	0	0.03491	0.01905	0
491.551	0.49237	0	0.03418	0.01912	0
490.798	0.49111	0	0.03344	0.0192	0
490.046	0.4899	0	0.0327	0.01932	0
489.297	0.48876	0	0.03196	0.01945	0
488.55	0.48767	0	0.03121	0.01961	0
487.805	0.48662	0	0.03048	0.01978	0
487.062	0.48561	0	0.02974	0.01997	0
486.322	0.48462	0	0.02902	0.02018	0
485.584	0.48366	0	0.0283	0.02041	0
484.848	0.48272	0	0.0276	0.02065	0
484.115	0.48182	0	0.0269	0.02091	0
483.384	0.48097	0	0.02622	0.02118	0
482.655	0.48017	0	0.02555	0.02147	0
481.928	0.47945	0	0.0249	0.02177	0
481.203	0.4788	0	0.02426	0.02208	0
480.48	0.47823	0	0.02365	0.02241	0
479.76	0.47773	0	0.02306	0.02274	0
479.042	0.47729	0	0.02248	0.02308	0
478.326	0.47691	0	0.02194	0.02343	0
477.612	0.47657	0	0.02142	0.02379	0
476.9	0.47627	0	0.02092	0.02415	0
476.19	0.47599	0	0.02045	0.02451	0
475.483	0.47575	0	0.02001	0.02487	0
474.777	0.47555	0	0.0196	0.02524	0
474.074	0.47539	0	0.01921	0.02561	0
473.373	0.4753	0	0.01885	0.02598	0
472.674	0.47528	0	0.01852	0.02635	0
471.976	0.47533	0	0.01822	0.02672	0
471.281	0.47546	0	0.01795	0.02709	0
470.588	0.47565	0	0.01771	0.02745	0
469.897	0.47589	0	0.0175	0.02781	0
469.208	0.47618	0	0.01732	0.02816	0
468.521	0.47649	0	0.01718	0.0285	0
467.836	0.47682	0	0.01706	0.02884	0
467.153	0.47717	0	0.01697	0.02916	0
466.472	0.47754	0	0.01691	0.02947	0
465.793	0.47793	0	0.01687	0.02978	0
465.116	0.47836	0	0.01687	0.03007	0
464.441	0.47883	0	0.01689	0.03036	0
463.768	0.47935	0	0.01693	0.03063	0
463.097	0.47993	0	0.01701	0.03089	0
462.428	0.48055	0	0.0171	0.03114	0
461.76	0.48121	0	0.01723	0.03138	0
461.095	0.48191	0	0.01738	0.03159	0
460.432	0.48261	0	0.01755	0.0318	0
459.77	0.48332	0	0.01774	0.03198	0
459.11	0.48402	0	0.01796	0.03215	0
458.453	0.48472	0	0.01819	0.0323	0
457.797	0.48542	0	0.01844	0.03243	0
457.143	0.48614	0	0.01871	0.03255	0
456.491	0.48689	0	0.019	0.03266	0
455.84	0.4877	0	0.0193	0.03275	0
455.192	0.48859	0	0.01962	0.03283	0
454.545	0.48958	0	0.01995	0.0329	0
453.901	0.49068	0	0.02031	0.03296	0
453.258	0.49191	0	0.02068	0.03301	0
452.617	0.49335	0	0.02106	0.03306	0
451.977	0.49512	0	0.02148	0.03311	0
451.34	0.4976	0	0.02193	0.03319	0
450.704	0.50173	0	0.02247	0.03336	0
450.07	0.51003	0	0.0232	0.0338	0
449.438	0.52949	0	0.02212	0.03163	0.05051
448.808	0.57918	0	0.02247	0.03154	0.09939
448.179	0.68439	0	0.02275	0.03138	0.20375
447.552	0.74561	0	0.0233	0.03152	0.25816
446.927	0.68609	0	0.024	0.03173	0.19176
446.304	0.62639	0	0.02458	0.03178	0.1284
445.682	0.59049	0	0.02505	0.03171	0.09055
445.063	0.56874	0	0.02547	0.03157	0.06755
444.444	0.55442	0	0.02587	0.0314	0.05227
443.828	0.5441	0	0.02625	0.03121	0.04115
443.213	0.53608	0	0.02662	0.031	0.03242
442.6	0.52945	0	0.02697	0.03077	0.02517
441.989	0.52379	0	0.02731	0.03054	0.01894
441.379	0.51894	0	0.02764	0.03029	0.01358
440.771	0.51489	0	0.02796	0.03002	0.00909
440.165	0.51174	0	0.02826	0.02973	0.00557
439.56	0.50961	0	0.02855	0.02943	0.00311
438.957	0.50856	0	0.02882	0.02913	0.00178
438.356	0.50856	0	0.02909	0.02883	0.00153
437.756	0.50949	0	0.02933	0.02852	0.00224
437.158	0.51115	0	0.02956	0.02821	0.00372
436.562	0.51333	0	0.02977	0.02789	0.00576
435.967	0.51584	0	0.02997	0.02757	0.00819
435.374	0.51852	0	0.03014	0.02723	0.01085
434.783	0.52125	0	0.0303	0.0269	0.01361
434.193	0.52394	0	0.03043	0.02656	0.0164
433.604	0.52656	0	0.03055	0.02622	0.01916
433.018	0.52909	0	0.03064	0.02588	0.02186
432.432	0.53151	0	0.03071	0.02554	0.02447
431.849	0.53381	0	0.03076	0.0252	0.02697
431.267	0.536	0	0.0308	0.02486	0.02935
430.686	0.53805	0	0.03081	0.02453	0.0316
430.108	0.53994	0	0.03081	0.02419	0.0337
429.53	0.54164	0	0.03078	0.02386	0.03564
428.954	0.54312	0	0.03074	0.02353	0.0374
428.38	0.54434	0	0.03068	0.0232	0.03895
427.807	0.54528	0	0.0306	0.02288	0.04029
427.236	0.5459	0	0.0305	0.02256	0.04138
426.667	0.54621	0	0.03037	0.02224	0.04221
426.099	0.54618	0	0.03023	0.02194	0.04275
425.532	0.54583	0	0.03007	0.02164	0.043
424.967	0.54516	0	0.02989	0.02135	0.04294
424.403	0.54418	0	0.02969	0.02107	0.04257
423.841	0.54291	0	0.02948	0.0208	0.04191
423.28	0.54137	0	0.02925	0.02054	0.04097
422.721	0.53956	0	0.02901	0.02028	0.03977
422.164	0.53752	0	0.02876	0.02004	0.03833
421.607	0.53526	0	0.02849	0.0198	0.0367
421.053	0.53282	0	0.02823	0.01957	0.0349
420.499	0.53024	0	0.02797	0.01935	0.03298
419.948	0.52758	0	0.0277	0.01915	0.03098
419.397	0.5249	0	0.02742	0.01896	0.02893
418.848	0.52223	0	0.02711	0.01878	0.02687
418.301	0.51968	0	0.0268	0.01862	0.02483
417.755	0.51734	0	0.02648	0.01848	0.02283
417.21	0.51538	0	0.02617	0.01837	0.0209
416.667	0.51409	0	0.02589	0.01829	0.01907
416.125	0.51418	0	0.02567	0.01826	0.01738
415.584	0.51737	0	0.02559	0.01836	0.01587
415.045	0.52861	0.04323	0.02379	0.01723	0.01347
414.508	0.56338	0.07998	0.02346	0.01719	0.01212
413.972	0.65985	0.18259	0.02293	0.017	0.01079
413.437	0.75188	0.27287	0.0227	0.01697	0.00974
412.903	0.67872	0.19188	0.02272	0.01715	0.00891
412.371	0.60744	0.11696	0.02257	0.01727	0.00813
411.84	0.56918	0.07795	0.0223	0.01732	0.00743
411.311	0.54733	0.05641	0.02197	0.01734	0.00684
410.783	0.53321	0.04293	0.02162	0.01737	0.00638
410.256	0.52304	0.03344	0.02126	0.01739	0.00605
409.731	0.51507	0.02605	0.02089	0.01742	0.00585
409.207	0.50843	0.01987	0.02053	0.01746	0.00578
408.685	0.50275	0.01451	0.02018	0.0175	0.00584
408.163	0.49794	0.00989	0.01982	0.01755	0.00601
407.643	0.49409	0.00612	0.01948	0.01761	0.00631
407.125	0.49135	0.00338	0.01913	0.01768	0.00671
406.607	0.48985	0.0018	0.01879	0.01776	0.00722
406.091	0.48959	0.00141	0.01846	0.01786	0.00784
405.577	0.49044	0.00206	0.01813	0.01796	0.00854
405.063	0.49218	0.00352	0.01782	0.01808	0.00933
404.551	0.49458	0.00553	0.01751	0.0182	0.0102
404.04	0.49741	0.00789	0.01721	0.01834	0.01113
403.531	0.50053	0.01041	0.01692	0.01849	0.01213
403.023	0.5038	0.01298	0.01664	0.01864	0.01317
402.516	0.50715	0.01554	0.01638	0.0188	0.01426
402.01	0.51051	0.01804	0.01612	0.01896	0.01537
401.506	0.51382	0.02046	0.01588	0.01913	0.0165
401.003	0.51706	0.02279	0.01565	0.0193	0.01764
400.501	0.52019	0.02502	0.01542	0.01948	0.01878
400	0.52319	0.02714	0.01521	0.01966	0.01991

## Sheet: Supplementary Fig.7b
The relative intensity vs wavelength of reflection spectrum and reflected diffraction orders of the waffle structure (R/r = 3.8; L/r = 7.0)
Relative intensity Wave length	Reflection	(0,0)	(-3,0)	(-4,0)
800	0.4078	0	0.14341	0
798.005	0.40704	0	0.14126	0
796.02	0.40618	0	0.13902	0
794.045	0.40525	0	0.13668	0
792.079	0.40427	0	0.13425	0
790.123	0.40323	0	0.13173	0
788.177	0.40212	0	0.12912	0
786.241	0.40094	0	0.12642	0
784.314	0.39965	0	0.12365	0
782.396	0.39824	0	0.1208	0
780.488	0.39671	0	0.1179	0
778.589	0.39507	0	0.11496	0
776.699	0.39333	0	0.112	0
774.818	0.39151	0	0.10903	0
772.947	0.38966	0	0.10608	0
771.084	0.38781	0	0.10315	0
769.231	0.38597	0	0.10024	0
767.386	0.38416	0	0.09735	0
765.55	0.38239	0	0.09449	0
763.723	0.38064	0	0.09166	0
761.905	0.37891	0	0.08885	0
760.095	0.37717	0	0.08608	0
758.294	0.37541	0	0.08334	0
756.501	0.37362	0	0.08066	0
754.717	0.37182	0	0.07804	0
752.941	0.37	0	0.0755	0
751.174	0.3682	0	0.07304	0
749.415	0.36643	0	0.07068	0
747.664	0.36472	0	0.06841	0
745.921	0.3631	0	0.06625	0
744.186	0.36157	0	0.06418	0
742.459	0.36013	0	0.0622	0
740.741	0.35878	0	0.06032	0
739.03	0.3575	0	0.05853	0
737.327	0.35628	0	0.05683	0
735.632	0.35509	0	0.05522	0
733.945	0.35392	0	0.05372	0
732.265	0.35278	0	0.05233	0
730.594	0.35167	0	0.05104	0
728.929	0.35061	0	0.04988	0
727.273	0.3496	0	0.04884	0
725.624	0.34867	0	0.04791	0
723.982	0.34784	0	0.0471	0
722.348	0.34711	0	0.04639	0
720.721	0.34648	0	0.04579	0
719.101	0.34596	0	0.04528	0
717.489	0.34551	0	0.04487	0
715.884	0.34513	0	0.04456	0
714.286	0.3448	0	0.04434	0
712.695	0.34451	0	0.04423	0
711.111	0.34425	0	0.04421	0
709.534	0.34403	0	0.04429	0
707.965	0.34385	0	0.04448	0
706.402	0.34372	0	0.04477	0
704.846	0.34367	0	0.04515	0
703.297	0.34369	0	0.04562	0
701.754	0.3438	0	0.04617	0
700.219	0.34399	0	0.04679	0
698.69	0.34427	0	0.04748	0
697.168	0.34461	0	0.04824	0
695.652	0.345	0	0.04906	0
694.143	0.34542	0	0.04994	0
692.641	0.34585	0	0.05088	0
691.145	0.34631	0	0.05188	0
689.655	0.34677	0	0.05295	0
688.172	0.34725	0	0.05407	0
686.695	0.34775	0	0.05525	0
685.225	0.34829	0	0.05647	0
683.761	0.34888	0	0.05774	0
682.303	0.34951	0	0.05903	0
680.851	0.3502	0	0.06034	0
679.406	0.35093	0	0.06168	0
677.966	0.3517	0	0.06304	0
676.533	0.35249	0	0.06441	0
675.105	0.35328	0	0.06579	0
673.684	0.35407	0	0.0672	0
672.269	0.35485	0	0.06862	0
670.86	0.35562	0	0.07006	0
669.456	0.35638	0	0.07153	0
668.058	0.35716	0	0.07301	0
666.667	0.35798	0	0.07452	0
665.281	0.35895	0	0.07607	0
663.9	0.3602	0	0.07756	0
662.526	0.36179	0	0.07913	0
661.157	0.36348	0	0.08057	0
659.794	0.36493	0	0.08189	0
658.436	0.36607	0	0.08314	0
657.084	0.36705	0	0.08436	0
655.738	0.36794	0	0.08557	0
654.397	0.3688	0	0.08677	0
653.061	0.36964	0	0.08795	0
651.731	0.37047	0	0.08911	0
650.407	0.37128	0	0.09024	0
649.087	0.3721	0	0.09133	0
647.773	0.37292	0	0.09238	0
646.465	0.37375	0	0.09338	0
645.161	0.37459	0	0.09432	0
643.863	0.37543	0	0.09521	0
642.57	0.37626	0	0.09603	0
641.283	0.37708	0	0.09681	0
640	0.37786	0	0.09753	0
638.723	0.3786	0	0.0982	0
637.45	0.37931	0	0.09882	0
636.183	0.37996	0	0.0994	0
634.921	0.38058	0	0.09993	0
633.663	0.38116	0	0.1004	0
632.411	0.38172	0	0.10083	0
631.164	0.38226	0	0.1012	0
629.921	0.3828	0	0.1015	0
628.684	0.38333	0	0.10174	0
627.451	0.38386	0	0.10192	0
626.223	0.38437	0	0.10204	0
625	0.38486	0	0.1021	0
623.782	0.38532	0	0.10211	0
622.568	0.38575	0	0.10206	0
621.359	0.38614	0	0.10197	0
620.155	0.38649	0	0.10184	0
618.956	0.38681	0	0.10167	0
617.761	0.38711	0	0.10145	0
616.57	0.3874	0	0.10118	0
615.385	0.38767	0	0.10086	0
614.203	0.38795	0	0.1005	0
613.027	0.38822	0	0.10008	0
611.855	0.3885	0	0.09961	0
610.687	0.38876	0	0.09909	0
609.524	0.38901	0	0.09853	0
608.365	0.38924	0	0.09792	0
607.211	0.38943	0	0.09729	0
606.061	0.3896	0	0.09662	0
604.915	0.38973	0	0.09592	0
603.774	0.38983	0	0.0952	0
602.637	0.38991	0	0.09446	0
601.504	0.38998	0	0.09368	0
600.375	0.39005	0	0.09288	0
599.251	0.39013	0	0.09205	0
598.131	0.39022	0	0.09119	0
597.015	0.39031	0	0.09031	0
595.903	0.39041	0	0.0894	0
594.796	0.39051	0	0.08848	0
593.692	0.39059	0	0.08755	0
592.593	0.39066	0	0.08661	0
591.497	0.39071	0	0.08568	0
590.406	0.39074	0	0.08475	0
589.319	0.39077	0	0.08383	0
588.235	0.3908	0	0.08291	0
587.156	0.39084	0	0.08201	0
586.081	0.39092	0	0.08113	0
585.009	0.39108	0	0.08026	0
583.942	0.39136	0	0.07943	0
582.878	0.39186	0	0.07863	0
581.818	0.39266	0	0.07774	0
580.762	0.39364	0	0.07681	0
579.71	0.39432	0	0.07574	0
578.662	0.39456	0	0.07467	0
577.617	0.39458	0	0.07368	0
576.577	0.39455	0	0.07276	0
575.54	0.39456	0	0.0719	0
574.506	0.39461	0	0.07108	0
573.477	0.39471	0	0.07029	0
572.451	0.39485	0	0.06953	0
571.429	0.39504	0	0.06879	0
570.41	0.39525	0	0.06806	0
569.395	0.39549	0	0.06737	0
568.384	0.39575	0	0.0667	0
567.376	0.39601	0	0.06605	0
566.372	0.39626	0	0.06545	0
565.371	0.39651	0	0.06488	0
564.374	0.39674	0	0.06436	0
563.38	0.39697	0	0.06387	0
562.39	0.39718	0	0.06343	0
561.404	0.3974	0	0.06303	0
560.42	0.39764	0	0.06267	0
559.441	0.39789	0	0.06235	0
558.464	0.39817	0	0.06206	0
557.491	0.39848	0	0.06181	0
556.522	0.39882	0	0.0616	0
555.556	0.39918	0	0.06143	0
554.593	0.39956	0	0.0613	0
553.633	0.39994	0	0.06121	0
552.677	0.40031	0	0.06117	0
551.724	0.40068	0	0.06118	0
550.775	0.40104	0	0.06123	0
549.828	0.40141	0	0.06132	0
548.885	0.40177	0	0.06146	0
547.945	0.40215	0	0.06163	0
547.009	0.40255	0	0.06183	0
546.075	0.40298	0	0.06206	0
545.145	0.40343	0	0.06233	0
544.218	0.40391	0	0.06263	0
543.294	0.4044	0	0.06296	0
542.373	0.40489	0	0.06333	0
541.455	0.40537	0	0.06373	0
540.541	0.40583	0	0.06416	0
539.629	0.40626	0	0.06463	0
538.721	0.40666	0	0.06512	0
537.815	0.40703	0	0.06564	0
536.913	0.40739	0	0.06619	0
536.013	0.40775	0	0.06675	0
535.117	0.40816	0	0.06734	0
534.224	0.40864	0	0.06796	0
533.333	0.40924	0	0.06861	0
532.446	0.41004	0	0.06931	0
531.561	0.41108	0	0.07006	0
530.68	0.41245	0	0.07089	0
529.801	0.41422	0	0.07181	0
528.926	0.41643	0	0.07283	0
528.053	0.41922	0	0.07398	0
527.183	0.42305	0	0.07533	0
526.316	0.42953	0	0.07717	0
525.452	0.44334	0	0.08037	0
524.59	0.47657	0.09482	0.06982	0
523.732	0.5559	0.16159	0.0728	0
522.876	0.71178	0.3127	0.07455	0
522.023	0.8721	0.46902	0.07644	0
521.173	0.8801	0.47403	0.07808	0
520.325	0.79316	0.38489	0.0793	0
519.481	0.70782	0.29803	0.08027	0
518.639	0.64411	0.23332	0.08112	0
517.799	0.59773	0.18629	0.0819	0
516.963	0.56284	0.15099	0.08266	0
516.129	0.53541	0.12332	0.08339	0
515.298	0.51296	0.10074	0.08411	0
514.469	0.49399	0.08172	0.0848	0
513.644	0.47763	0.06537	0.08546	0
512.821	0.46343	0.0512	0.0861	0
512	0.45118	0.03901	0.08672	0
511.182	0.44084	0.02873	0.08731	0
510.367	0.43243	0.02038	0.08787	0
509.554	0.426	0.01401	0.08842	0
508.744	0.42156	0.00963	0.08894	0
507.937	0.41905	0.00718	0.08944	0
507.132	0.41834	0.00655	0.08992	0
506.329	0.41924	0.00753	0.09039	0
505.529	0.42149	0.00989	0.09083	0
504.732	0.42485	0.01337	0.09124	0
503.937	0.42908	0.01772	0.09163	0
503.145	0.43392	0.02271	0.09198	0
502.355	0.4392	0.02812	0.09231	0
501.567	0.44474	0.0338	0.0926	0
500.782	0.4504	0.0396	0.09286	0
500	0.45608	0.04541	0.09309	0
499.22	0.46167	0.05116	0.0933	0
498.442	0.4671	0.05677	0.09348	0
497.667	0.47233	0.06219	0.09364	0
496.894	0.47729	0.06738	0.09378	0
496.124	0.48196	0.07231	0.09389	0
495.356	0.48631	0.07695	0.09397	0
494.59	0.49032	0.08127	0.09402	0
493.827	0.49397	0.08525	0.09404	0
493.066	0.49725	0.08886	0.09403	0
492.308	0.50013	0.09208	0.09398	0
491.551	0.50259	0.09487	0.0939	0
490.798	0.50462	0.09721	0.09378	0
490.046	0.50619	0.09909	0.09364	0
489.297	0.50727	0.10049	0.09348	0
488.55	0.50785	0.10139	0.09329	0
487.805	0.50792	0.10178	0.09308	0
487.062	0.50746	0.10167	0.09285	0
486.322	0.50649	0.10107	0.0926	0
485.584	0.50503	0.09998	0.09232	0
484.848	0.50309	0.09844	0.09202	0
484.115	0.50073	0.09645	0.0917	0
483.384	0.49796	0.09407	0.09135	0
482.655	0.49485	0.09132	0.09097	0
481.928	0.49143	0.08824	0.09057	0
481.203	0.48775	0.08489	0.09015	0
480.48	0.48386	0.0813	0.08971	0
479.76	0.47979	0.07753	0.08926	0
479.042	0.47559	0.07363	0.0888	0
478.326	0.47129	0.06963	0.08832	0
477.612	0.46695	0.06559	0.08784	0
476.9	0.46259	0.06155	0.08735	0
476.19	0.45826	0.05754	0.08685	0
475.483	0.454	0.0536	0.08634	0
474.777	0.44985	0.04976	0.08581	0
474.074	0.44585	0.04605	0.08527	0
473.373	0.44202	0.04247	0.08471	0
472.674	0.43838	0.03906	0.08415	0
471.976	0.43496	0.03584	0.08358	0
471.281	0.43175	0.0328	0.083	0
470.588	0.42876	0.02997	0.08243	0
469.897	0.426	0.02735	0.08186	0
469.208	0.42346	0.02495	0.08129	0
468.521	0.42115	0.02277	0.08073	0
467.836	0.41907	0.02083	0.08017	0
467.153	0.41722	0.01911	0.07962	0
466.472	0.41562	0.01761	0.07906	0
465.793	0.41426	0.01635	0.07851	0
465.116	0.41317	0.0153	0.07795	0
464.441	0.41233	0.01448	0.0774	0
463.768	0.41175	0.01388	0.07685	0
463.097	0.41143	0.01349	0.07631	0
462.428	0.41134	0.0133	0.07578	0
461.76	0.41148	0.01332	0.07526	0
461.095	0.41183	0.01354	0.07476	0
460.432	0.41238	0.01394	0.07428	0
459.77	0.41311	0.01452	0.07382	0
459.11	0.41402	0.01527	0.07337	0
458.453	0.4151	0.01617	0.07293	0
457.797	0.41635	0.01723	0.0725	0
457.143	0.41776	0.01842	0.07209	0
456.491	0.41934	0.01973	0.07169	0
455.84	0.42107	0.02115	0.0713	0
455.192	0.42294	0.02268	0.07093	0
454.545	0.42493	0.02428	0.07057	0
453.901	0.42703	0.02596	0.07024	0
453.258	0.42921	0.0277	0.06993	0
452.617	0.43145	0.02949	0.06965	0
451.977	0.43372	0.0313	0.06939	0
451.34	0.43602	0.03314	0.06916	0
450.704	0.43831	0.03498	0.06895	0
450.07	0.44062	0.03681	0.06876	0
449.438	0.44292	0.03862	0.06859	0
448.808	0.44523	0.0404	0.06843	0
448.179	0.44752	0.04213	0.06829	0
447.552	0.44981	0.04382	0.06817	0
446.927	0.45208	0.04545	0.06808	0
446.304	0.45431	0.04702	0.068	0
445.682	0.4565	0.04851	0.06796	0
445.063	0.45862	0.04992	0.06794	0
444.444	0.46065	0.05125	0.06795	0
443.828	0.46259	0.05249	0.06798	0
443.213	0.46443	0.05363	0.06804	0
442.6	0.46617	0.05468	0.06813	0
441.989	0.46781	0.05562	0.06823	0
441.379	0.46937	0.05646	0.06835	0
440.771	0.47084	0.0572	0.06848	0
440.165	0.47224	0.05783	0.06864	0
439.56	0.47357	0.05836	0.06881	0
438.957	0.47482	0.05878	0.069	0
438.356	0.476	0.0591	0.06921	0
437.756	0.47709	0.05932	0.06945	0
437.158	0.47807	0.05944	0.06972	0
436.562	0.47894	0.05946	0.07001	0
435.967	0.4797	0.05938	0.07032	0
435.374	0.48035	0.0592	0.07065	0
434.783	0.48089	0.05893	0.07099	0
434.193	0.48133	0.05856	0.07135	0
433.604	0.48168	0.0581	0.07172	0
433.018	0.48197	0.05756	0.07209	0
432.432	0.4822	0.05693	0.07248	0
431.849	0.48237	0.05623	0.07288	0
431.267	0.48249	0.05545	0.0733	0
430.686	0.48254	0.0546	0.07373	0
430.108	0.48253	0.05369	0.07417	0
429.53	0.48244	0.0527	0.07464	0
428.954	0.48226	0.05166	0.07512	0
428.38	0.48201	0.05057	0.07561	0
427.807	0.48168	0.04942	0.07612	0
427.236	0.48129	0.04822	0.07662	0
426.667	0.48088	0.04699	0.07714	0
426.099	0.48045	0.04572	0.07766	0
425.532	0.48006	0.04442	0.07818	0
424.967	0.47971	0.0431	0.07872	0
424.403	0.47945	0.04177	0.07927	0
423.841	0.47932	0.04044	0.07985	0
423.28	0.47935	0.03911	0.08047	0
422.721	0.47963	0.03779	0.08113	0
422.164	0.48033	0.0365	0.08188	0
421.607	0.48182	0.03526	0.08277	0
421.053	0.48498	0.03414	0.08396	0
420.499	0.49197	0.03327	0.08581	0
419.948	0.50861	0.02647	0.07171	0.10052
419.397	0.55212	0.02771	0.079	0.10591
418.848	0.67355	0.02643	0.07952	0.22864
418.301	0.91327	0.02539	0.08103	0.46699
417.755	0.92223	0.02488	0.08378	0.4672
417.21	0.75742	0.02425	0.08557	0.29493
416.667	0.65554	0.0234	0.08663	0.18927
416.125	0.60044	0.02247	0.08737	0.13247
415.584	0.56738	0.02154	0.08799	0.09868
415.045	0.54502	0.02064	0.08855	0.07604
414.508	0.52823	0.01978	0.08908	0.0592
413.972	0.51457	0.01898	0.08959	0.04563
413.437	0.50291	0.01824	0.09008	0.03411
412.903	0.49284	0.01756	0.09053	0.02422
412.371	0.48443	0.01695	0.09095	0.01599
411.84	0.47799	0.01641	0.09133	0.00969
411.311	0.47384	0.01593	0.09166	0.00565
410.783	0.47213	0.01553	0.09197	0.00398
410.256	0.47274	0.01519	0.09225	0.00455
409.731	0.47529	0.01492	0.09251	0.00698
409.207	0.47927	0.01472	0.09277	0.01079
408.685	0.4842	0.01458	0.09302	0.01548
408.163	0.48966	0.01451	0.09327	0.02068
407.643	0.49537	0.01451	0.09351	0.02608
407.125	0.50113	0.01456	0.09374	0.03151
406.607	0.50684	0.01468	0.09395	0.03686
406.091	0.51246	0.01487	0.09414	0.04207
405.577	0.51795	0.01511	0.09431	0.04709
405.063	0.52332	0.01541	0.09446	0.05193
404.551	0.52855	0.01576	0.09459	0.05654
404.04	0.53361	0.01617	0.0947	0.06091
403.531	0.53847	0.01663	0.0948	0.06502
403.023	0.54306	0.01713	0.09489	0.0688
402.516	0.54731	0.01768	0.09496	0.07222
402.01	0.55116	0.01827	0.09503	0.07521
401.506	0.55452	0.01889	0.09508	0.07771
401.003	0.55732	0.01956	0.09512	0.07967
400.501	0.55952	0.02025	0.09513	0.08101
400	0.56107	0.02098	0.09512	0.08171

## Sheet: Supplementary Fig.8b
Height profile extracted from the white line in Supplementary Fig.8b
x(nm)	z(nm)
0	8.64255
19.5334	8.83415
39.0669	8.82219
58.6003	9.16777
78.1337	9.32253
97.6671	9.88739
117.201	10.6869
136.734	11.6262
156.267	13.23
175.801	14.9981
195.334	16.9895
214.868	18.1865
234.401	19.4632
253.935	20.4615
273.468	21.2815
293.001	21.827
312.535	22.5222
332.068	22.8477
351.602	22.6547
371.135	23.1482
390.669	23.3502
410.202	24.2499
429.735	25.4373
449.269	28.0287
468.802	32.1112
488.336	37.5184
507.869	45.0658
527.402	53.1659
546.936	61.1122
566.469	68.2407
586.003	74.7981
605.536	80.0014
625.07	83.7406
644.603	85.2336
664.136	85.4233
683.67	83.6008
703.203	80.0023
722.737	75.076
742.27	68.5182
761.804	60.9694
781.337	52.5155
800.87	44.4032
820.404	37.0621
839.937	31.7904
859.471	28.248
879.004	25.7726
898.538	24.4889
918.071	23.6924
937.604	23.7851
957.138	23.5393
976.671	23.5171
996.205	23.1927
1015.74	22.6178
1035.27	22.0981
1054.81	21.3146
1074.34	20.3177
1093.87	18.6544
1113.41	17.1808
1132.94	15.3898
1152.47	13.6388
1172.01	12.5784
1191.54	11.4141
1211.07	10.8884
1230.61	10.6163
1250.14	10.5633
1269.67	10.6844
1289.21	10.1843
1308.74	10.5014
